# Supplementary material for: Non-invasive surveillance for Plasmodium in reservoir macaque species
Source: Malar J. 2015 Oct 12;14:404. doi: 10.1186/s12936-015-0857-2 (PMC4603874; doi:10.1186/s12936-015-0857-2)
Supplement: Additional file 1: — Raw data of long-tailed macaque (Macaca fascicularis) malarias. Includes surveys of Plasmodium coatneyi, P. cynomolgi, P. fieldi, P. knowlesi, and P. inui in natural hosts and humans across Southeast Asia. [file 12936_2015_857_MOESM1_ESM.xlsx]

## Sheet: data
ID	Species	Location	Region	Country	N	NoInfected	NoUninfected	P_coatneyi	P_cynomolgi	P_fieldi	P_inui	P_knowlesi	P_multiple	P_unidentified	Method	Reference	repeat data?
57	Homo_sapiens	Malaysian Borneo, Kapit Division	Borneo	Malaysia	208	120	88	0	0	0	0	120	0	0	PCR	Singh et al. 2004	0
58	Homo_sapiens	Sarawak	Borneo	Malaysia	36	35	1	0	0	0	0	35	0	0	PCR	Lee et al. 2009	0
59	Homo_sapiens	Sarawak	Borneo	Malaysia	960	266	694	0	0	0	0	266	0	0	PCR	Cox-Singh et al. 2008	0
60	Homo_sapiens	Pahang	Borneo	Malaysia	5	5	0	0	0	0	0	5	0	0	PCR	Cox-Singh et al. 2008	0
61	Homo_sapiens	Sabah	Borneo	Malaysia	49	41	8	0	0	0	0	41	0	0	PCR	Cox-Singh et al. 2008	0
62	Homo_sapiens	Kapit Hospital, Sarawak	Borneo	Malaysia	152	107	45	0	0	0	0	107	0	0	PCR	Daneshvar et al. 2009	0
63	Homo_sapiens	Sarawak	Borneo	Malaysia	1	1	0	0	0	0	0	1	0	0	PCR	Bronner et al. 2009	0
64	Homo_sapiens	Sabah	Borneo	Malaysia	1	1	0	0	0	0	0	1	0	0	PCR	Cox-Singh et al. 2010	0
65	Homo_sapiens	Sabah	Borneo	Malaysia	56	56	0	0	0	0	0	56	0	0	PCR	William et al. 2011	0
66	Homo_sapiens	Sabah: Keningau,Tambunan, Tenom, and Nabawan	Borneo	Malaysia	243	83	160	0	0	0	0	83	0	0	PCR	Joveen-Noeh et al 2011	0
67	Homo_sapiens	Kalimantan	Borneo	Indonesia	1	1	0	0	0	0	0	1	0	0	PCR	Figtree et al. 2010	0
81	Homo_sapiens	Sarawak	Borneo	Malaysia	1	1	0	0	0	0	0	1	0	0	PCR	van Hellemond et al. 2009	0
82	Homo_sapiens	Sarawak, Sabah	Borneo	Malaysia	1	1	0	0	0	0	0	1	0	0	PCR	Hoosen and Shaw 2011	0
83	Homo_sapiens	Sarawak	Borneo	Malaysia	1	1	0	0	0	0	0	1	0	0	PCR	Link et al. 2012	0
84	Homo_sapiens	Sabah	Borneo	Malaysia	445	343	102	0	0	0	0	343	0	0	PCR	Naing and Anderios 2011	1
85	Homo_sapiens	Kudat District, Sabah	Borneo	Malaysia	41	16	25	0	0	0	0	16	0	0	PCR	Barber et al. 2011	1
86	Homo_sapiens	Sabah	Borneo	Malaysia	653	392	261	0	0	0	0	392	0	0	PCR	Barber et al. 2012a	0
87	Homo_sapiens	Sabah	Borneo	Malaysia	295	130	165	0	0	0	0	130	0	0	PCR	Barber et al. 2012b	1
88	Homo_sapiens	Sabah	Borneo	Malaysia	774	333	441	0	0	0	0	333	0	0	PCR	Barber et al. 2014	0
89	Homo_sapiens	Kalimantan	Borneo	Malaysia	22	4	18	0	0	0	0	4	0	0	PCR	Sulistyaningsih et al. 2010	0
90	Homo_sapiens	Pailin	Cambodia	Cambodia	650	2	648	0	0	0	0	2	0	0	PCR	Khim et al. 2011	0
91	Homo_sapiens	Soun Kouma	Cambodia	Cambodia	621	0	621	0	0	0	0	0	0	0	PCR	Khim et al. 2011	0
92	Homo_sapiens	Snoul, Kratié Province	Cambodia	Cambodia	204	0	204	0	0	0	0	0	0	0	PCR	Khim et al. 2011	0
75	Homo_sapiens	NA	Myanmar	Myanmar	1	1	0	0	0	0	0	1	0	0	PCR	Zhu et al. 2006	0
76	Homo_sapiens	Southern Myanmar, near Yunnan	Myanmar	Myanmar	146	32	114	0	0	0	0	32	0	0	M + PCR	Jiang et al. 2010	0
77	Homo_sapiens	Koh Song, Kawthoung district	Myanmar	Myanmar	419	2	417	0	0	0	0	2	0	0	PCR	Sermwittayawong 2012	0
80	Homo_sapiens	Bangkok (Thailand), Banda Aceh and Pulau Weh (Indonesia), Kuala Lumpur (Malaysia) and Hanoi (North of Vietnam)	NA	SE Asia	1	1	0	0	0	0	0	1	0	0	PCR	Ta Tang et al. 2010	0
52	Homo_sapiens	NA	Peninsular Malaysia	Malaysia	1	1	0	0	0	0	0	1	0	0	M	Chin et al. 1965	0
53	Homo_sapiens	Johore	Peninsular Malaysia	Malaysia	1	1	0	0	0	0	0	1	0	0	M	Fong et al. 1971	0
54	Homo_sapiens	All states positive cases but four: Johore, Negeri Semblian, Perlis, and Terengganu)	Peninsular Malaysia	Malaysia	111	77	34	0	0	0	0	77	0	0	PCR	Vythilingam et al. 2008	0
55	Homo_sapiens	Klang valley	Peninsular Malaysia	Malaysia	7	7	0	0	0	0	0	7	0	0	PCR	Lee et al. 2010	0
56	Homo_sapiens	Raub, Pahang & Tanjung Malim, Perak	Peninsular Malaysia	Malaysia	1	1	0	0	0	0	0	1	0	0	PCR	Lau et al. 2011	0
93	Homo_sapiens	80 km south of Ipoh	Peninsular Malaysia	Malaysia	1	1	0	0	0	0	0	1	0	0	PCR	Kantele et al. 2008	0
95	Homo_sapiens	Temengor, Johor, KL	Peninsular Malaysia	Malaysita	1	1	0	0	0	0	0	1	0	0	PCR	Tanizaki et al. 2013	0
96	Homo_sapiens	Hulu Selangor, Selangor	Peninsular Malaysia	Malaysia	1284	171	1113	0	0	0	0	171	0	0	M	Vythilingam et al. 2014	0
78	Homo_sapiens	Palawan	Philippines	Philippines	11	5	6	0	0	0	0	5	0	0	PCR	Luchavez et al. 2008	0
79	Homo_sapiens	Palawan	Philippines	Philippines	1	1	0	0	0	0	0	1	0	0	PCR	Ennis et al. 2009	0
72	Homo_sapiens	Lim Chu Kang, north- western Singapore or ukit Batok Nature Reserve in western Singapore	Singapore	Singapore	1	1	0	0	0	0	0	1	0	0	PCR	Ng et al. 2008	0
73	Homo_sapiens	northwest Singapore military reserve	Singapore	Singapore	1	1	0	0	0	0	0	1	0	0	PCR	Ong et al. 2009	0
74	Homo_sapiens	forested area	Singapore	Singapore	5	5	0	0	0	0	0	5	0	0	PCR	Jeslyn et al. 2010	0
68	Homo_sapiens	Prachuap Khiri Khan Province, near Thai-Myanmar border	Thailand	Thailand	1	1	0	0	0	0	0	1	0	0	PCR	Jongwutiwes et al. 2004	0
69	Homo_sapiens	Tak, Chantiaburi Tala, Narathirat, Prachuab Khiri Khan	Thailand	Thailand	1874	10	1864	0	0	0	0	10	0	0	M + PCR	Putaporntip et al. 2009	0
70	Homo_sapiens	west coast	Thailand	Thailand	1	1	0	0	0	0	0	1	0	0	M + PCR	Berry et al. 2011	0
94	Homo_sapiens	mono-infections Pk	Thailand	Thailand	3770	23	3747	0	0	0	0	23	0	0	PCR	Jonguwuites et al. 2011	0
71	Homo_sapiens	Ninh Thuam province, southern central Vietnam	Vietnam	Vietnam	95	3	92	0	0	0	0	3	0	0	PCR	Van den Eede et al. 2009	0
4	Macaca_fascicularis	Andaman and Nicobar	Andaman and Nicobar	India	13	2	11	0	2	0	0	0	0	0	M	Kalra 1980
5	Macaca_fascicularis	Andaman and Nicobar	Andaman and Nicobar	India	6	1	5	0	0	0	1	0	0	0	M	Sinha and Gajanana 1984	0
12	Macaca_fascicularis	Bali	Bali	Indonesia	60	0	60	0	0	0	0	0	0	0	M	Matsubayashi and Sajuthi 1981	0
14	Macaca_fascicularis	Sarawak	Borneo	Malaysia	82	80	2	3	1	0	2	0	75	0	PCR	Lee et al. 2011	0
1	Macaca_fascicularis	west-central	Cambodia	Cambodia	20	12	8	0	10	0	0	0	0	2	M	Bennet and Warren 1965
2	Macaca_fascicularis	NA	Cambodia	Cambodia	31	1	30	0	1	0	0	0	0	0	M	Otsuru and Sekikawa 1979
8	Macaca_fascicularis	Jawa Tengah	Java	Indonesia	94	4	90	0	0	0	0	0	0	4	M	Matsubayashi and Sajuthi 1981	0
9	Macaca_fascicularis	Java	Java	Indonesia	4	4	0	0	4	0	0	0	0	0	M	Mayer 1907	0
10	Macaca_fascicularis	Jawa Tengah	Java	Indonesia	1	1	0	0	1	0	0	0	0	0	M	Green 1932	0
11	Macaca_fascicularis	Java	Java	Indonesia	14	0	14	0	0	0	0	0	0	0	M	Eyles and Warren 1963	0
3	Macaca_fascicularis	Guanxi	NA	China	5	1	4	0	0	0	1	0	0	0	PCR	Huang et al. 2010
6	Macaca_fascicularis	NA	NA	Indonesia	354	50	304	0	0	0	50	0	0	0	M	Otsuru and Sekikawa 1979	0
44	Macaca_fascicularis	Southeast Asia	NA	Southeast Asia	47	20	27	0	0	0	20	0	0	0	M	Donovan et al. 1983	0
13	Macaca_fascicularis	Malaysia	Peninsular Malaysia	Malaysia	623	158	465	23	0	0	131	0	4	0	M	Otsuru and Sekikawa 1979	0
15	Macaca_fascicularis	Kuala Lipis	Peninsular Malaysia	Malaysia	75	73	2	0	0	0	0	10	0	63	M + PCR	Vythilingam et al. 2008	0
16	Macaca_fascicularis	Selangor	Peninsular Malaysia	Malaysia	107	69	38	0	0	0	0	25	0	44	PCR	Ho et al. 2010	0
17	Macaca_fascicularis	Malaysia	Peninsular Malaysia	Malaysia	193	66	127	0	0	0	0	0	0	66	M	Dunn et al. 1968	0
18	Macaca_fascicularis	Pahang	Peninsular Malaysia	Malaysia	141	58	83	0	0	0	0	0	0	58	M	Wharton et al. 1964	0
19	Macaca_fascicularis	Pahang	Peninsular Malaysia	Malaysia	190	37	153	0	10	0	26	0	1	0	M	Rain et al. 1993	0
20	Macaca_fascicularis	Malaysia	Peninsular Malaysia	Malaysia	200	22	178	0	1	0	3	2	3	13	M	Schmidt et al. 1977	0
21	Macaca_fascicularis	Pahang	Peninsular Malaysia	Malaysia	13	11	2	0	0	0	0	0	0	11	M	Hodgkin 1950	0
22	Macaca_fascicularis	Tioman	Peninsular Malaysia	Malaysia	15	11	4	0	0	0	1	2	0	8	M	Warren 1966	0
23	Macaca_fascicularis	Selangor	Peninsular Malaysia	Malaysia	28	11	17	0	0	0	0	0	0	11	M	Wharton et al. 1964	0
24	Macaca_fascicularis	Selangor	Peninsular Malaysia	Malaysia	8	8	0	3	0	0	0	0	0	5	M	Eyles et al. 1962	0
25	Macaca_fascicularis	Selangor	Peninsular Malaysia	Malaysia	8	8	0	0	0	0	0	0	0	8	M	Wharton et al. 1964	0
26	Macaca_fascicularis	Malaysia	Peninsular Malaysia	Malaysia	31	6	25	0	0	0	0	0	6	0	M	Sinton and Mulligan 1933b	0
27	Macaca_fascicularis	Malaysia	Peninsular Malaysia	Malaysia	63	4	59	0	1	0	0	1	0	2	M	LeBras et al. 1984	0
28	Macaca_fascicularis	Pahang	Peninsular Malaysia	Malaysia	12	3	9	0	3	0	0	0	0	0	M	Green 1932	0
29	Macaca_fascicularis	Kuala Lumpur	Peninsular Malaysia	Malaysia	29	2	27	0	0	0	0	0	0	2	M + PCR	Vythilingam et al. 2008	0
30	Macaca_fascicularis	Pahang	Peninsular Malaysia	Malaysia	4	2	2	0	0	0	1	1	0	0	M	Warren et al. 1970	0
31	Macaca_fascicularis	Pahang	Peninsular Malaysia	Malaysia	1	1	0	0	0	0	0	1	0	0	M	Fong et al. 1977	0
32	Macaca_fascicularis	Pahang	Peninsular Malaysia	Malaysia	20	1	19	0	0	0	0	0	0	1	M	Garnham 1966	0
33	Macaca_fascicularis	Kuala Lumpur	Peninsular Malaysia	Malaysia	20	1	19	0	0	1	0	0	0	0	M	Warren and Wharton 1963	0
34	Macaca_fascicularis	Selangor	Peninsular Malaysia	Malaysia	41	0	41	0	0	0	0	0	0	0	M + PCR	Vythilingam et al. 2008	0
35	Macaca_fascicularis	Pahang	Peninsular Malaysia	Malaysia	16	0	16	0	0	0	0	0	0	0	M	Wharton et al. 1964	0
36	Macaca_fascicularis	Ulu Lui	Peninsular Malaysia	Malaysia	1	0	1	0	0	0	0	0	0	0	M	Wharton et al. 1964	0
37	Macaca_fascicularis	Philippines	Philippines	Philippines	157	25	132	0	0	0	25	0	0	0	M	Otsuru and Sekikawa 1979	0
38	Macaca_fascicularis	Palawan and Mindanao	Philippines	Philippines	162	16	146	0	0	0	0	0	0	16	M	Howard and Cabrera 1961	0
39	Macaca_fascicularis	Palawan	Philippines	Philippines	20	11	9	0	1	0	1	0	3	6	M	Tsukamoto et al. 1978	0
40	Macaca_fascicularis	Cebu	Philippines	Philippines	164	10	154	0	0	0	0	0	2	8	M	Lambrecht et al. 1961	0
41	Macaca_fascicularis	Cebu	Philippines	Philippines	10	2	8	0	0	0	2	0	0	0	M	Schmidt et al. 1980	0
42	Macaca_fascicularis	Cagayan, Nueva Vizcaya, and bulacan	Philippines	Philippines	24	0	24	0	0	0	0	0	0	0	M	Howard and Cabrera 1961	0
43	Macaca_fascicularis	NA	Singapore	Singapore	13	3	10	0	0	0	0	3	0	0	bPCR	Jeslyn et al. 2011	0
7	Macaca_fascicularis	Sumatera Barat	Sumatra	Indonesia	235	20	215	0	0	0	0	0	0	20	M	Matsubayashi and Sajuthi 1981	0
45	Macaca_fascicularis	Narathiwat	Thailand	Thailand	186	11	175	1	1	0	4	1	4	0	bPCR	Putaporntip et al. 2010	0
46	Macaca_fascicularis	Khon Tee Island and Mangrove Forest Research, Ranong Province	Thailand	Thailand	21	6	15	0	0	0	4	0	1	0	M + PCR	Seethamchai et al 2008	0
47	Macaca_fascicularis	NA	Thailand	Thailand	8	2	6	0	0	0	2	0	0	0	M	Otsuru and Sekikawa 1979	0
48	Macaca_fascicularis	Yala	Thailand	Thailand	8	1	7	0	0	0	0	0	0	1	bPCR	Putaporntip et al. 2010	0
49	Macaca_fascicularis	Pattalung	Thailand	Thailand	13	0	13	0	0	0	0	0	0	0	M + PCR	Putaporntip et al. 2010	0
50	Macaca_fascicularis	Pattani	Thailand	Thailand	1	0	1	0	0	0	0	0	0	0	M + PCR	Putaporntip et al. 2010	0
51	Macaca_fascicularis	Wat Khao Takieb, Prachuab Khirikhan Province	Thailand	Thailand	78	0	78	0	0	0	0	0	0	0	M + PCR	Seethamchai et al 2008	0

## Sheet: references
References for Macaque and Human Surveys, Listed Alphabetically. [1-74]
1	Barber BE, Bird E, Wilkes CS, William T, Grigg MJ, Paramaswaran U, Menon J, Jelip J, Yeo TW, Anstey NM: Plasmodium knowlesi Malaria During Pregnancy. The Journal of infectious diseases 2014:jiu562.
2	Barber B, William T, Grigg MJ, Menon J, Auburn S, Marfurt J, Anstey NM, Yeo TW: A prospective comparative study of knowlesi, falciparum and vivax malaria in Sabah, Malaysia: high proportion with severe disease from Plasmodium knowlesi and P. vivax but no mortality with early referral and artesunate therapy. Clinical Infectious Diseases 2012:1-29.
3	Barber BE, William T, Dhararaj P, Anderios F, Grigg MJ, Yeo TW, Anstey NM: Epidemiology of Plasmodium knowlesi malaria in north-east Sabah, Malaysia: family clusters and wide age distribution. Malaria Journal 2012, 11:401.
4	Barber BE, William T, Jikal M, Jilip J, Dhararaj P, Menon J, Yeo TW, Anstey NM: Plasmodium knowlesiMalaria in Children. Emerging Infectious Diseases 2011, 17:814-820.
5	Bennett G, Warren M: Transmission of a New Strain of Plasmodium cynomolgi to Man. The Journal of Parasitology 1965, 51:79-80.
6	Berry A, Iriart X, Wilhelm N, Valentin A, Cassaing S, Witkowski B, Benoit-Vical F, Menard S, Olagnier D, Fillaux J: Imported Plasmodium knowlesi Malaria in a French Tourist Returning from Thailand. The American Journal of Tropical Medicine and Hygiene 2011, 84:535.
7	Bronner U, Divis P, Färnert A, Singh B: Swedish traveller with Plasmodium knowlesi malaria after visiting Malaysian Borneo. Malaria Journal 2009, 8:15.
8	Chin W, Contacos P, Coatney G, Kimball H: A naturally acquired quotidian-type malaria in man transferable to monkeys. Science 1965, 149:865.
9	Ahmed AM, Pinheiro MM, Divis PC, Siner A, Zainudin R, Wong IT, Lu CW, Singh-Khaira SK, Millar SB, Lynch S, et al: Disease Progression in Plasmodium knowlesi Malaria Is Linked to Variation in Invasion Gene Family Members. Plos Neglected Tropical Diseases 2014, 8:e3086.
10	Cox-Singh J: Insights from monkey malaria that can change thinking about human infections. Malaria Journal 2010.
11	Cox-Singh J, Davis T, Lee K, Shamsul S, Matusop A, Ratnam S, Rahman H, Conway D, Singh B: Plasmodium knowlesi malaria in humans is widely distributed and potentially life-threatening. Clinical infectious diseases: an official publication of the Infectious Diseases Society of America 2008, 46:165.
12	Daneshvar C, Davis T, Cox-Singh J, Rafa'ee M, Zakaria S, Divis P, Singh B: Clinical and Laboratory Features of Human Plasmodium knowlesi Infection. Clinical Infectious Diseases 2009, 49:852-860.
13	Donovan JC, Stokes WS, Montrey RD, Rozmiarek H: Hematologic characterization of naturally occurring malaria (Plasmodium inui) in cynomolgus monkeys (Macaca fascicularis). Laboratory Animal Science 1983, 33:86.
14	Dunn FL, Lim BL, Yap LF: Endoparasite Patterns in Mammals of the Malayan Rain Forest. Ecology 1968, 49:1179-1184.
15	Ennis J, Teal A, Habura A, Madison-Antenucci S, Keithly J, Arguin P, Barnwell JW, Collins W, Mali S, Slutsker L, et al: Simian Malaria in a US Traveler New York, 2008. JAMA 2009, 301:1871-1872.
16	Eyles DE, Dunn FL, McWilson W, Guinn E: Plasmodium coatneyi from the Philippines. The Journal of Parasitology 1963, 49:1038.
17	Eyles DE, Fong YL, Warren M, Guinn EG, Sandosham AA, Wharton RH: Plasmodium coatneyi, a new species of primate malaria from Malaya. Am J Trop Med Hyg 1962, 11:597-604.
18	Figtree M, Lee R, Bain L, Kennedy T, Mackertich S, Urban M, Cheng Q, Hudson B: Plasmodium knowlesi in Human, Indonesian Borneo. Emerging Infectious Diseases 2010, 16:672-674.
19	Fong YL, Liat LB, De Witt GF, Krishnasamy M, Sivanandam S, Foong PYK: Protozoan and helminth parasites of small wild animals in a new Felda settlement Jenderak Utara, central Pahang, Peninsular Malaysia. Southeast Asian Journal of Tropical Medicine and Public Health 1977, 8:345-353.
20	Fong YL, Cadigan FC, Robert Coatney G: A presumptive case of naturally occurring Plasmodium knowlesi malaria in man in Malaysia. Transactions Of The Royal Society Of Tropical Medicine And Hygiene 1971, 65:839-840.
21	Garnham PCC: Malaria parasites and other haemosporidia. Oxford, UK: Blackwell Scientific; 1966.
22	Green R: A malarial parasite of Malayan monkeys and its development in anopheline mosquitoes. Transactions Of The Royal Society Of Tropical Medicine And Hygiene 1932, 25:455-477.
23	Ho G, Lee C, Abie M, Zainuddin Z, Japnin J, Topani R, Sumita S, Sharm R: Prevalance of Plasmodium in the Long-tailored Macaque (Macaca fascicularis) from Selangor, Malaysia. 13th Association of Institutions for Tropical Veterinary Medicine (AITVM) Conference 2010:1-293.
24	Hodgkin P: Part II: Biology and Transmission of Malaria. Transactions 1950, 101:319-334.
25	Hoosen A, Shaw MTM: Plasmodium knowlesi in a traveller returning to New Zealand. Travel Medicine and Infectious Disease 2011, 9:144-148.
26	Howard LM, Cabrera BD: Simian malaria in the Philippines. Science 1961, 134:555.
27	Huang C-C, Ji D-D, Chiang Y-C, Teng H-J, Liu H-J, Chang C-D, Wu Y-H: Prevalence and Molecular Characterization of Plasmodium inui among Formosan Macaques (Macaca cyclopis) in Taiwan. Journal of Parasitology 2010, 96:8-15.
28	Jeslyn WPS, Huat TC, Vernon L, Irene LMZ: Molecular Epidemiological Investigation of Plasmodium knowlesi in Humans and Macaques in Singapore. Vector-Borne and … 2011, 11:131-135.
29	Jiang N, Chang Q, Sun X, Lu H, Yin J, Zhang Z, Wahlgren M, Chen Q: Co-infections with Plasmodium knowlesi and Other Malaria Parasites, Myanmar. Emerging Infectious Diseases 2010, 16:1476-1478.
30	Jongwutiwes S, Buppan P, Kosuvin R, Seethamchai S, Pattanawong U, Sirichaisinthop J, Putaporntip C: Plasmodium knowlesiMalaria in Humans and Macaques, Thailand. Emerging Infectious Diseases 2011, 17:1799-1806.
31	Jongwutiwes S, Putaporntip C, Iwasaki T, Sata T, Kanbara H: Naturally acquired Plasmodium knowlesi malaria in human, Thailand. Emerging Infectious Diseases 2004, 10:2211-2213.
32	Joveen-Neoh WF, Chong KL, Wong CMVL, Lau TY: Incidence of Malaria in the Interior Division of Sabah, Malaysian Borneo, Based on Nested PCR. Journal of Parasitology Research 2011, 2011:1-6.
33	Kalra NL: Emergence of malaria zoonosis of simian origin as a natural phenomenon in Greater Nicobars, Andaman & Nicobar Islands- a preliminary note. Journal of Communicable Diseases 1980, 12:49-54.
34	Kantele A, Marti H, Felger I, M ller D, Jokiranta T: Monkey malaria in a European traveler returning from Malaysia. Emerging Infectious Diseases 2008, 14:1434.
35	Khim N, Siv S, Kim S, Mueller T, Fleischmann E, Singh B, Divis PCS, Steenkeste N, Duval L, Bouchier C, et al: Plasmodium knowlesi Infection in Humans, Cambodia, 2007–2010. Emerging Infectious Diseases 2011, 17:1900-1902.
36	Lambrecht F, Dunn F, Eyles D: Isolation of Plasmodium knowlesi from Philippine macaques. Nature 1961, 191:1118-1119.
37	Lau T, Joveen-Neoh WF, Chong KL: High Incidence of Plasmodium knowlesi Infection in the Interior Division of Sabah, Malaysian Borneo. International Journal of Bioscience, Biochemistry and Bioinformatics 2011, 1:163-167.
38	Le Bras J, Larouze B, Geniteau M, Andrieu B, Dazza MC, Rodhain F: Malaria, arbovirus and hepatitis infections in Macaca fascicularis from Malaysia. Laboratory Animals 1984, 18:61-64.
39	Bawa KS, Koh LP, Lee TM, Liu J, Ramakrishnan PS, Yu DW, Zhang Y, Raven PH: China, India, and the environment. Science 2010, 327:1457.
40	Lee C, Adeeba K, Freigang G: Human Plasmodium knowlesi Infections in Klang Valley, Peninsula Malaysia: A Case Series. Medical Journal of Malaysia 2010, 65:63.
41	Lee K-S, Cox-Singh J, Brooke G, Matusop A, Singh B: Plasmodium knowlesi from archival blood films: Further evidence that human infections are widely distributed and not newly emergent in Malaysian Borneo. INTERNATIONAL JOURNAL FOR PARASITOLOGY 2009, 39:1125-1128.
42	Lee K-S, Divis PCS, Zakaria SK, Matusop A, Julin RA, Conway DJ, Cox-Singh J, Singh B: Plasmodium knowlesi: Reservoir Hosts and Tracking the Emergence in Humans and Macaques. PLoS Pathogens 2011, 7:e1002015.
43	Link L, Bart A, Verhaar N, Van Gool T, Pronk M, Scharnhorst V: Molecular Detection of Plasmodium knowlesi in a Dutch Traveler by Real-Time PCR. Journal of Clinical Microbiology 2012, 50:2523-2524.
44	Luchavez J, Espino F, Curameng P, Espina R, Bell D, Chiodini P, Nolder D, Sutherland C, Lee KS, Singh B: Human infections with Plasmodium knowlesi, the Philippines. Emerging Infectious Diseases 2008, 14:811-813.
45	Matsubayashi K, Sajuthi D: Microbiological and Clinical Examinations of Cynomolgus Monkeys in Indonesia. Microbiological and Clinical Examinations of Cynomolgus Monkeys in Indonesia 1981, 1:47-56.
46	Naing DKS, Anderios F: Geographic and Ethnic Distribution of P knowlesi infection in Sabah, Malaysia. iomcworldcom.
47	Ng OT, Ooi EE, Lee CC, Lee PJ, Ng LC, Pei SW, Tu TM, Loh JP, Leo YS: Naturally acquired human Plasmodium knowlesi infection, Singapore. Emerging Infectious Diseases 2008, 14:814.
48	Identification of MHC class I sequences in four species of Macaca of China. 2013, 65:851-859.
49	Ong CWM, Lee SY, Koh WH, Ooi EE, Tambyah PA: Case Report: Monkey Malaria in Humans: A Diagnostic Dilemma with Conflicting Laboratory Data. American Journal of Tropical Medicine and Hygiene 2009, 80:927-928.
50	Otsuru M, Sekikawa H: SURVEYS OF SIMIAN MALARIA IN JAPAN. Zentralblatt Fur Bakteriologie Mikrobiologie Und Hygiene Series A-Medical Microbiology Infectious Diseases Virology Parasitology 1979, 244:345-350.
51	Putaporntip C, Hongsrimuang T, Seethamchai S, Kobasa T, Limkittikul K, Cui L, Jongwutiwes S: Differential Prevalence of Plasmodium Infections and Cryptic Plasmodium knowlesi Malaria in Humans in Thailand. Journal of Infectious Diseases 2009, 199:1143-1150.
52	Putaporntip C, Jongwutiwes S, Thongaree S, Seethamchai S, Grynberg P, Hughes AL: Ecology of malaria parasites infecting Southeast Asian macaques: evidence from cytochrome b sequences. Molecular Ecology 2010, 19:3466-3476.
53	Rain A, Mak JW, Zamri R: Simian malaria infection in wild caught Macaca fascicularis and Presbytis spp in Malaysia. Southeast Asian Journal of Tropical Medicine and Public Health 1993.
54	Schmidt LH, Cramer DV, Rossan RN, Harrison J: The characteristics of Plasmodium cynomolgi infections in various old world primates. The American Journal of Tropical Medicine and Hygiene 1977, 26:356.
55	Schmidt LH, Fradkin R, Harrison J, Rossan RN, Squires W: The course of untreated Plasmodium inui infections in the rhesus monkey (Macaca mulatta). The American Journal of Tropical Medicine and Hygiene 1980, 29:158.
56	Seethamchai S, Putaporntip C, Malaivijitnond S, Cui L, Jongwutiwes S: Malaria and hepatocystis species in wild macaques, southern Thailand. The American Journal of Tropical Medicine and Hygiene 2008, 78:646.
57	Sermwittayawong N, Singh B, Nishibuchi M, Sawangjaroen N, Vuddhakul V: Human Plasmodium knowlesi infection in Ranong province, southwestern border of Thailand. Malaria Journal 2012, 11:36.
58	Singh B, Sung LK, Matusop A, Radhakrishnan A, Shamsul SSG, Cox-Singh J, Thomas A, Conway DJ: A large focus of naturally acquired Plasmodium knowlesi infections in human beings. The Lancet 2004, 363:1017-1024.
59	Sinha S, Gajanana A: First report of a natural infection with quartan malaria parasite Plasmodium shortii in Macaca fasicicularis umbrosa of Nicobar Islands. Transactions Of The Royal Society Of Tropical Medicine And Hygiene 1984, 78:567.
60	Sinton JA, Mulligan HW: A critical review of the literature relating to the identification of the malarial parasites recorded from monkeys of the families Cercopithecidae and Colobidae. Records of the Malaria Survey of India 1933, 3:381-443.
61	Sulistyaningsih E, Fitri L, Löscher T, Berens-Riha N: Diagnostic difficulties with Plasmodium knowlesi infection in humans. Emerg Infect Dis 2010, 16:1033-1034.
62	Ta Tang T-H, Salas A, Ali-Tammam M, Martinez M, Lanza M, Arroyo E, Rubio J: First case of detection of Plasmodium knowlesi in Spain by Real Time PCR in a traveller from Southeast Asia. Malaria Journal 2010, 9:219.
63	Tanizaki R, Ujiie M, Kato Y, Iwagami M, Hashimoto A, Kutsuna S, Hayakawa N, Kanagawa S, Kano S, Ohmagari N: First case of Plasmodium knowlesi infection in a Japanese traveller returning from Malaysia. Malaria Journal 2013, 12:1-11.
64	Tsukamoto M, Miyata A, Miyagi I: Surveys on simian malaria parasites and their vector in Palawan Island, the Philippines. Tropical Medicine 1978, 20:39-50.
65	Van Den Eede P, Hong N, Van Overmeir C, Vythilingam I, Thang N, Le X, Hung N, Anne J, D'Alessandro U, Erhart A: Human Plasmodium knowlesi infections in young children in central Vietnam. Malaria Journal 2009, 8:5.
66	van Hellemond J, Rutten M, Koelewijn R, Zeeman A, Verweij J, Wismans P, Kocken C, van Genderen P: Human Plasmodium knowlesi Infection Detected by Rapid Diagnostic Tests for Malaria. Emerging Infectious Diseases 2009, 15:1478-1480.
67	Vythilingam I, Lim YAL, Venugopalan B, Ngui R, Leong C, Wong M, Khaw L, Goh X, Yap N, Sulaiman W, et al: Plasmodium knowlesi malaria an emerging public health problem in Hulu Selangor, Selangor, Malaysia (2009–2013): epidemiologic and entomologic analysis. Parasites & Vectors 2014, 7:436.
68	Vythilingam I, Noorazian YM, Huat T, Jiram A, Yusri YM, Azahari AH, NorParina I, NoorRain A, LokmanHakim S: Plasmodium knowlesi in humans, macaques and mosquitoes in peninsular Malaysia. Parasites & Vectors 2008, 1:26.
69	Warren MW, Cheong WH, Fredericks HK, Coatney GR: Cycles of jungle malaria in West Malaysia. The American Journal of Tropical Medicine and Hygiene 1970, 19:383-393.
70	Wharton RH, Eyles DE, Warren MW, Cheong WH: Studies to determine the vectors of monkey malaria in Malaya. Annals of Tropical Medicine and Parasitology 1964, 58:56-77.
71	Warren MW, Coatney GR, Skinner JC: Plasmodium jefferyi sp. n. from Hylobates lar in Malaya. The Journal of Parasitology 1966:9-13.
72	Warren MW, Wharton RH: The vectors of simian malaria: identity, biology, and geographical distribution. The Journal of Parasitology 1963:892-904.
73	William T, Menon J, Rajahram G, Chen L, Ma G, Donaldson S, Khoo S, Fredrick C, Jelip J, Anstey NM, Yeo TW: Severe Plasmodium knowlesi malaria in a tertiary care hospital, Sabah, Malaysia. Emerging Infectious Diseases 2011, 17:1248-1255.
74	Zhu HM, Li J, Zheng H: Human natural infection of Plasmodium knowlesi. 中国寄生虫学与寄生虫病杂志, Chinese journal of parasitology & parasitic diseases 2006, 24:70.
